# Supplementary material for: Biomimetic Liquid Crystal-Modified Mesoporous Silica−Based Composite Hydrogel for Soft Tissue Repair
Source: J Funct Biomater. 2023 Jun 8;14(6):316. doi: 10.3390/jfb14060316 (PMC10299385; doi:10.3390/jfb14060316)
Supplement: Supplementary file 1 [file jfb-14-00316-s001.zip]

Archive with 1 entries (1 files):
- jfb-2373532-supplementary.pdf
